# Supplementary material for: Simultaneously Enhancing the Strength, Plasticity, and Conductivity of Copper Matrix Composites with Graphene-Coated Submicron Spherical Copper
Source: Nanomaterials (Basel). 2022 Mar 21;12(6):1025. doi: 10.3390/nano12061025 (PMC8951116; doi:10.3390/nano12061025)
Supplement: Supplementary file 1 [file nanomaterials-12-01025-s001.zip]

Archive with 1 entries (1 files):
- nanomaterials-1629288-supplementary.pdf
